# Supplementary material for: New Polyketide and Butenolide Derivatives from the Mangrove Fungus Aspergillus spelaeus SCSIO 41433
Source: Mar Drugs. 2025 Jun 13;23(6):251. doi: 10.3390/md23060251 (PMC12194153; doi:10.3390/md23060251)
Supplement: Supplementary file 1 [file marinedrugs-23-00251-s001.zip]

Archive with 1 entries (1 files):
- marinedrugs-3685277-supplementary.pdf
